# Supplementary material for: Association of Diabetes Severity and Mortality with Lung Squamous Cell Carcinoma
Source: Cancers (Basel). 2022 May 22;14(10):2553. doi: 10.3390/cancers14102553 (PMC9139965; doi:10.3390/cancers14102553)
Supplement: Supplementary file 1 [file cancers-14-02553-s001.zip]

Archive with 1 entries (1 files):
- cancers-1732007-supplementary.pdf
